# Supplementary material for: Modification and Application Performance Study of Ultra-Fine Dry Powder Extinguishing Agent
Source: Molecules. 2024 Aug 12;29(16):3830. doi: 10.3390/molecules29163830 (PMC11357566; doi:10.3390/molecules29163830)
Supplement: Supplementary file 1 [file molecules-29-03830-s001.zip]

Archive with 1 entries (1 files):
- molecules-3109859-supplementary.pdf
